# Supplementary material for: KMT5A-methylated SNIP1 promotes triple-negative breast cancer metastasis by activating YAP signaling
Source: Nat Commun. 2022 Apr 21;13:2192. doi: 10.1038/s41467-022-29899-w (PMC9023492; doi:10.1038/s41467-022-29899-w)
Supplement: Supplementary file 3 — Supplementary Data 1 [file 41467_2022_29899_MOESM3_ESM.xlsx]

## Sheet: Sheet1
Supplementary Data 1 KEGG analysis by RNA-Seq analysis.
Term	Database	Id	P-Value
Hippo signaling pathway - Homo sapiens	KEGG PATHWAY	hsa04390	4.02e-08
Adherens junction - Homo sapiens	KEGG PATHWAY	hsa04520	2.025e-06
Pathways in cancer - Homo sapiens	KEGG PATHWAY	hsa05200	1.59e-05
HIF-1 signaling pathway - Homo sapiens	KEGG PATHWAY	hsa04066	1.92e-05
Focal adhesion - Homo sapiens	KEGG PATHWAY	hsa04510	9.37e-05
p53 signaling pathway - Homo sapiens	KEGG PATHWAY	hsa04115	0.0001728
Wnt signaling pathway - Homo sapiens	KEGG PATHWAY	hsa04310	0.0002248
Cell adhesion molecules	KEGG PATHWAY	hsa04514	0.0002774
TGF-beta signaling pathway - Homo sapiens	KEGG PATHWAY	hsa04350	0.000316
MAPK signaling pathway - Homo sapiens	KEGG PATHWAY	hsa04010	0.0003303
T cell receptor signaling pathway - Homo sapiens	KEGG PATHWAY	hsa04660	0.0004119
Retrograde endocannabinoid signaling - Homo sapiens	KEGG PATHWAY	hsa04723	0.0005864
FoxO signaling pathway - Homo sapiens	KEGG PATHWAY	hsa04068	0.0006959
Metabolic pathways - Homo sapiens	KEGG PATHWAY	hsa01100	0.0007737
Morphine addiction - Homo sapiens	KEGG PATHWAY	hsa05032	0.0008543
Alcoholism - Homo sapiens	KEGG PATHWAY	hsa05034	0.0009682
Hypertrophic cardiomyopathy	KEGG PATHWAY	hsa05410	0.001036
Steroid hormone biosynthesis - Homo sapiens	KEGG PATHWAY	hsa00140	0.001137
Small cell lung cancer - Homo sapiens	KEGG PATHWAY	hsa05222	0.001246
Phagosome - Homo sapiens	KEGG PATHWAY	hsa04145	0.001486
Jak-STAT signaling pathway - Homo sapiens	KEGG PATHWAY	hsa04630	0.001548
GABAergic synapse - Homo sapiens	KEGG PATHWAY	hsa04727	0.001575
Dilated cardiomyopathy - Homo sapiens	KEGG PATHWAY	hsa05414	0.001575
Cell cycle - Homo sapiens	KEGG PATHWAY	hsa04110	0.001735
Epstein-Barr virus infection - Homo sapiens	KEGG PATHWAY	hsa05169	0.002137
Nicotine addiction - Homo sapiens	KEGG PATHWAY	hsa05033	0.002197
Signaling pathways regulating pluripotency of stem cells - Homo sapiens	KEGG PATHWAY	hsa04550	0.002498
RIG-I-like receptor signaling pathway - Homo sapiens	KEGG PATHWAY	hsa04622	0.002835
PI3K-Akt signaling pathway - Homo sapiens	KEGG PATHWAY	hsa04151	0.003263
Inflammatory bowel disease	KEGG PATHWAY	hsa05321	0.003327
Neuroactive ligand-receptor interaction - Homo sapiens	KEGG PATHWAY	hsa04080	0.003401
Carbon metabolism - Homo sapiens	KEGG PATHWAY	hsa01200	0.003584
Biosynthesis of amino acids - Homo sapiens	KEGG PATHWAY	hsa01230	0.003607
Leishmaniasis - Homo sapiens	KEGG PATHWAY	hsa05140	0.003607
Fatty acid elongation - Homo sapiens	KEGG PATHWAY	hsa00062	0.003735
Toxoplasmosis - Homo sapiens	KEGG PATHWAY	hsa05145	0.004151
TNF signaling pathway - Homo sapiens	KEGG PATHWAY	hsa04668	0.004296
Ras signaling pathway - Homo sapiens	KEGG PATHWAY	hsa04014	0.004733
Ovarian steroidogenesis - Homo sapiens	KEGG PATHWAY	hsa04913	0.00533
ECM-receptor interaction - Homo sapiens	KEGG PATHWAY	hsa04512	0.007147
Thyroid cancer - Homo sapiens	KEGG PATHWAY	hsa05216	0.007249
Protein digestion and absorption - Homo sapiens	KEGG PATHWAY	hsa04974	0.007851
NOD-like receptor signaling pathway - Homo sapiens	KEGG PATHWAY	hsa04621	0.007896
Osteoclast differentiation - Homo sapiens	KEGG PATHWAY	hsa04380	0.008452
Viral myocarditis - Homo sapiens	KEGG PATHWAY	hsa05416	0.009437
Shigellosis - Homo sapiens	KEGG PATHWAY	hsa05131	0.00999
HTLV-I infection - Homo sapiens	KEGG PATHWAY	hsa05166	0.01095
Cytokine-cytokine receptor interaction - Homo sapiens	KEGG PATHWAY	hsa04060	0.01199
Primary immunodeficiency - Homo sapiens	KEGG PATHWAY	hsa05340	0.01319
Herpes simplex infection - Homo sapiens	KEGG PATHWAY	hsa05168	0.01516
Adipocytokine signaling pathway - Homo sapiens	KEGG PATHWAY	hsa04920	0.01593
Metabolism of xenobiotics by cytochrome P450 - Homo sapiens	KEGG PATHWAY	hsa00980	0.01916
Arrhythmogenic right ventricular cardiomyopathy	KEGG PATHWAY	hsa05412	0.01916
Pertussis - Homo sapiens	KEGG PATHWAY	hsa05133	0.02002
Transcriptional misregulation in cancer - Homo sapiens	KEGG PATHWAY	hsa05202	0.02032
Serotonergic synapse - Homo sapiens	KEGG PATHWAY	hsa04726	0.02101
ABC transporters - Homo sapiens	KEGG PATHWAY	hsa02010	0.02257
Chemical carcinogenesis - Homo sapiens	KEGG PATHWAY	hsa05204	0.0247
Other glycan degradation - Homo sapiens	KEGG PATHWAY	hsa00511	0.02491
Drug metabolism - other enzymes - Homo sapiens	KEGG PATHWAY	hsa00983	0.02535
Fatty acid metabolism - Homo sapiens	KEGG PATHWAY	hsa01212	0.02681
Regulation of actin cytoskeleton - Homo sapiens	KEGG PATHWAY	hsa04810	0.03033
Salmonella infection - Homo sapiens	KEGG PATHWAY	hsa05132	0.03111
Amyotrophic lateral sclerosis	KEGG PATHWAY	hsa05014	0.03308
Biosynthesis of unsaturated fatty acids - Homo sapiens	KEGG PATHWAY	hsa01040	0.03328
Spliceosome - Homo sapiens	KEGG PATHWAY	hsa03040	0.03433
Purine metabolism - Homo sapiens	KEGG PATHWAY	hsa00230	0.03573
NF-kappa B signaling pathway - Homo sapiens	KEGG PATHWAY	hsa04064	0.03713
Rheumatoid arthritis - Homo sapiens	KEGG PATHWAY	hsa05323	0.03713
Hepatitis C - Homo sapiens	KEGG PATHWAY	hsa05160	0.0373
Ubiquitin mediated proteolysis - Homo sapiens	KEGG PATHWAY	hsa04120	0.04149
Acute myeloid leukemia - Homo sapiens	KEGG PATHWAY	hsa05221	0.04377
Valine, leucine and isoleucine biosynthesis - Homo sapiens	KEGG PATHWAY	hsa00290	0.05375
Adrenergic signaling in cardiomyocytes - Homo sapiens	KEGG PATHWAY	hsa04261	0.05571
Pentose phosphate pathway - Homo sapiens	KEGG PATHWAY	hsa00030	0.05626
Pyrimidine metabolism - Homo sapiens	KEGG PATHWAY	hsa00240	0.0573
Toll-like receptor signaling pathway - Homo sapiens	KEGG PATHWAY	hsa04620	0.05893
cAMP signaling pathway - Homo sapiens	KEGG PATHWAY	hsa04024	0.05938
Pancreatic cancer - Homo sapiens	KEGG PATHWAY	hsa05212	0.0626
Viral carcinogenesis - Homo sapiens	KEGG PATHWAY	hsa05203	0.06645
Drug metabolism - cytochrome P450 - Homo sapiens	KEGG PATHWAY	hsa00982	0.06722
Epithelial cell signaling in Helicobacter pylori infection - Homo sapiens	KEGG PATHWAY	hsa05120	0.06722
PPAR signaling pathway - Homo sapiens	KEGG PATHWAY	hsa03320	0.06958
Rap1 signaling pathway - Homo sapiens	KEGG PATHWAY	hsa04015	0.07271
Melanoma - Homo sapiens	KEGG PATHWAY	hsa05218	0.07443
Endocytosis - Homo sapiens	KEGG PATHWAY	hsa04144	0.0753
B cell receptor signaling pathway - Homo sapiens	KEGG PATHWAY	hsa04662	0.0769
Prolactin signaling pathway - Homo sapiens	KEGG PATHWAY	hsa04917	0.0769
Chronic myeloid leukemia - Homo sapiens	KEGG PATHWAY	hsa05220	0.07941
Leukocyte transendothelial migration - Homo sapiens	KEGG PATHWAY	hsa04670	0.0803
Tyrosine metabolism - Homo sapiens	KEGG PATHWAY	hsa00350	0.08321
Pentose and glucuronate interconversions - Homo sapiens	KEGG PATHWAY	hsa00040	0.08733
Prion diseases - Homo sapiens	KEGG PATHWAY	hsa05020	0.08733
RNA degradation - Homo sapiens	KEGG PATHWAY	hsa03018	0.0898
AMPK signaling pathway - Homo sapiens	KEGG PATHWAY	hsa04152	0.09223
Cardiac muscle contraction - Homo sapiens	KEGG PATHWAY	hsa04260	0.09248
Influenza A - Homo sapiens	KEGG PATHWAY	hsa05164	0.09838
Axon guidance - Homo sapiens	KEGG PATHWAY	hsa04360	0.09849
Regulation of autophagy - Homo sapiens	KEGG PATHWAY	hsa04140	0.1
Tuberculosis - Homo sapiens	KEGG PATHWAY	hsa05152	0.1019
Calcium signaling pathway - Homo sapiens	KEGG PATHWAY	hsa04020	0.1037
Ribosome - Homo sapiens	KEGG PATHWAY	hsa03010	0.1138
Natural killer cell mediated cytotoxicity - Homo sapiens	KEGG PATHWAY	hsa04650	0.1138
Measles - Homo sapiens	KEGG PATHWAY	hsa05162	0.1138
Apoptosis - Homo sapiens	KEGG PATHWAY	hsa04210	0.1151
Graft-versus-host disease - Homo sapiens	KEGG PATHWAY	hsa05332	0.1177
Systemic lupus erythematosus - Homo sapiens	KEGG PATHWAY	hsa05322	0.1184
Fatty acid degradation - Homo sapiens	KEGG PATHWAY	hsa00071	0.1222
Progesterone-mediated oocyte maturation - Homo sapiens	KEGG PATHWAY	hsa04914	0.124
Prostate cancer - Homo sapiens	KEGG PATHWAY	hsa05215	0.124
Type I diabetes mellitus - Homo sapiens	KEGG PATHWAY	hsa04940	0.1268
Valine, leucine and isoleucine degradation - Homo sapiens	KEGG PATHWAY	hsa00280	0.1314
Amino sugar and nucleotide sugar metabolism - Homo sapiens	KEGG PATHWAY	hsa00520	0.1314
Sphingolipid metabolism - Homo sapiens	KEGG PATHWAY	hsa00600	0.136
N-Glycan biosynthesis - Homo sapiens	KEGG PATHWAY	hsa00510	0.1455
Cocaine addiction - Homo sapiens	KEGG PATHWAY	hsa05030	0.1502
Lysine degradation - Homo sapiens	KEGG PATHWAY	hsa00310	0.155
Mineral absorption - Homo sapiens	KEGG PATHWAY	hsa04978	0.155
Fanconi anemia pathway - Homo sapiens	KEGG PATHWAY	hsa03460	0.1646
Vibrio cholerae infection - Homo sapiens	KEGG PATHWAY	hsa05110	0.1695
Chagas disease	KEGG PATHWAY	hsa05142	0.1721
Glycosphingolipid biosynthesis - globo series - Homo sapiens	KEGG PATHWAY	hsa00603	0.1758
Oxytocin signaling pathway - Homo sapiens	KEGG PATHWAY	hsa04921	0.1761
Glycosaminoglycan biosynthesis - keratan sulfate - Homo sapiens	KEGG PATHWAY	hsa00533	0.1871
Amoebiasis - Homo sapiens	KEGG PATHWAY	hsa05146	0.1892
mTOR signaling pathway - Homo sapiens	KEGG PATHWAY	hsa04150	0.1991
Long-term depression - Homo sapiens	KEGG PATHWAY	hsa04730	0.1991
Oocyte meiosis - Homo sapiens	KEGG PATHWAY	hsa04114	0.2031
Arginine and proline metabolism - Homo sapiens	KEGG PATHWAY	hsa00330	0.2041
Inositol phosphate metabolism - Homo sapiens	KEGG PATHWAY	hsa00562	0.2041
VEGF signaling pathway - Homo sapiens	KEGG PATHWAY	hsa04370	0.2041
Colorectal cancer - Homo sapiens	KEGG PATHWAY	hsa05210	0.2091
Primary bile acid biosynthesis - Homo sapiens	KEGG PATHWAY	hsa00120	0.2092
Selenocompound metabolism - Homo sapiens	KEGG PATHWAY	hsa00450	0.2092
Pantothenate and CoA biosynthesis - Homo sapiens	KEGG PATHWAY	hsa00770	0.2092
2-Oxocarboxylic acid metabolism - Homo sapiens	KEGG PATHWAY	hsa01210	0.2092
Proteoglycans in cancer - Homo sapiens	KEGG PATHWAY	hsa05205	0.2102
Glutamatergic synapse - Homo sapiens	KEGG PATHWAY	hsa04724	0.2138
Retinol metabolism - Homo sapiens	KEGG PATHWAY	hsa00830	0.2192
Cytosolic DNA-sensing pathway - Homo sapiens	KEGG PATHWAY	hsa04623	0.2192
Phenylalanine metabolism - Homo sapiens	KEGG PATHWAY	hsa00360	0.2201
Neurotrophin signaling pathway - Homo sapiens	KEGG PATHWAY	hsa04722	0.2281
Renal cell carcinoma - Homo sapiens	KEGG PATHWAY	hsa05211	0.2292
Glycolysis / Gluconeogenesis - Homo sapiens	KEGG PATHWAY	hsa00010	0.2343
Amphetamine addiction - Homo sapiens	KEGG PATHWAY	hsa05031	0.2394
Complement and coagulation cascades - Homo sapiens	KEGG PATHWAY	hsa04610	0.2444
Fc epsilon RI signaling pathway - Homo sapiens	KEGG PATHWAY	hsa04664	0.2495
Bile secretion - Homo sapiens	KEGG PATHWAY	hsa04976	0.2597
Platelet activation - Homo sapiens	KEGG PATHWAY	hsa04611	0.2683
Dopaminergic synapse - Homo sapiens	KEGG PATHWAY	hsa04728	0.2683
Histidine metabolism - Homo sapiens	KEGG PATHWAY	hsa00340	0.2721
Glyoxylate and dicarboxylate metabolism - Homo sapiens	KEGG PATHWAY	hsa00630	0.2919
Maturity onset diabetes of the young - Homo sapiens	KEGG PATHWAY	hsa04950	0.2919
Antigen processing and presentation - Homo sapiens	KEGG PATHWAY	hsa04612	0.2952
Protein processing in endoplasmic reticulum - Homo sapiens	KEGG PATHWAY	hsa04141	0.2984
Glycosphingolipid biosynthesis - lacto and neolacto series - Homo sapiens	KEGG PATHWAY	hsa00601	0.3016
Ascorbate and aldarate metabolism - Homo sapiens	KEGG PATHWAY	hsa00053	0.3112
Collecting duct acid secretion - Homo sapiens	KEGG PATHWAY	hsa04966	0.3112
Propanoate metabolism - Homo sapiens	KEGG PATHWAY	hsa00640	0.3207
Homologous recombination - Homo sapiens	KEGG PATHWAY	hsa03440	0.3207
ErbB signaling pathway - Homo sapiens	KEGG PATHWAY	hsa04012	0.3354
Mucin type O-Glycan biosynthesis - Homo sapiens	KEGG PATHWAY	hsa00512	0.3482
Other types of O-glycan biosynthesis - Homo sapiens	KEGG PATHWAY	hsa00514	0.3482
RNA polymerase - Homo sapiens	KEGG PATHWAY	hsa03020	0.3571
Asthma - Homo sapiens	KEGG PATHWAY	hsa05310	0.3571
GnRH signaling pathway - Homo sapiens	KEGG PATHWAY	hsa04912	0.3602
Glycerophospholipid metabolism - Homo sapiens	KEGG PATHWAY	hsa00564	0.3651
Fructose and mannose metabolism - Homo sapiens	KEGG PATHWAY	hsa00051	0.366
Base excision repair - Homo sapiens	KEGG PATHWAY	hsa03410	0.366
SNARE interactions in vesicular transport - Homo sapiens	KEGG PATHWAY	hsa04130	0.3746
African trypanosomiasis - Homo sapiens	KEGG PATHWAY	hsa05143	0.3746
Pancreatic secretion - Homo sapiens	KEGG PATHWAY	hsa04972	0.3798
Inflammatory mediator regulation of TRP channels - Homo sapiens	KEGG PATHWAY	hsa04750	0.3943
Estrogen signaling pathway - Homo sapiens	KEGG PATHWAY	hsa04915	0.3991
Bladder cancer - Homo sapiens	KEGG PATHWAY	hsa05219	0.4082
Aldosterone-regulated sodium reabsorption - Homo sapiens	KEGG PATHWAY	hsa04960	0.4163
Allograft rejection - Homo sapiens	KEGG PATHWAY	hsa05330	0.4163
Glycine, serine and threonine metabolism - Homo sapiens	KEGG PATHWAY	hsa00260	0.4243
Tryptophan metabolism - Homo sapiens	KEGG PATHWAY	hsa00380	0.4243
Porphyrin and chlorophyll metabolism - Homo sapiens	KEGG PATHWAY	hsa00860	0.4322
Fat digestion and absorption - Homo sapiens	KEGG PATHWAY	hsa04975	0.4322
Hematopoietic cell lineage - Homo sapiens	KEGG PATHWAY	hsa04640	0.4458
Non-alcoholic fatty liver disease	KEGG PATHWAY	hsa04932	0.4666
Nucleotide excision repair - Homo sapiens	KEGG PATHWAY	hsa03420	0.4774
Intestinal immune network for IgA production - Homo sapiens	KEGG PATHWAY	hsa04672	0.4916
cGMP-PKG signaling pathway - Homo sapiens	KEGG PATHWAY	hsa04022	0.5012
Glutathione metabolism - Homo sapiens	KEGG PATHWAY	hsa00480	0.5054
Endometrial cancer - Homo sapiens	KEGG PATHWAY	hsa05213	0.5122
Taste transduction - Homo sapiens	KEGG PATHWAY	hsa04742	0.5189
Autoimmune thyroid disease - Homo sapiens	KEGG PATHWAY	hsa05320	0.5255
Glycerolipid metabolism - Homo sapiens	KEGG PATHWAY	hsa00561	0.532
Pathogenic Escherichia coli infection - Homo sapiens	KEGG PATHWAY	hsa05130	0.532
Legionellosis - Homo sapiens	KEGG PATHWAY	hsa05134	0.532
Basal cell carcinoma - Homo sapiens	KEGG PATHWAY	hsa05217	0.532
Starch and sucrose metabolism - Homo sapiens	KEGG PATHWAY	hsa00500	0.5384
Non-small cell lung cancer - Homo sapiens	KEGG PATHWAY	hsa05223	0.5384
Staphylococcus aureus infection - Homo sapiens	KEGG PATHWAY	hsa05150	0.5447
Synaptic vesicle cycle - Homo sapiens	KEGG PATHWAY	hsa04721	0.5809
Glioma - Homo sapiens	KEGG PATHWAY	hsa05214	0.5923
Aminoacyl-tRNA biosynthesis - Homo sapiens	KEGG PATHWAY	hsa00970	0.5979
Long-term potentiation - Homo sapiens	KEGG PATHWAY	hsa04720	0.6034
MicroRNAs in cancer - Homo sapiens	KEGG PATHWAY	hsa05206	0.6103
Cholinergic synapse - Homo sapiens	KEGG PATHWAY	hsa04725	0.6697
Vascular smooth muscle contraction - Homo sapiens	KEGG PATHWAY	hsa04270	0.6833
Lysosome - Homo sapiens	KEGG PATHWAY	hsa04142	0.685
Oxidative phosphorylation - Homo sapiens	KEGG PATHWAY	hsa00190	0.705
Tight junction - Homo sapiens	KEGG PATHWAY	hsa04530	0.7143
Parkinson's disease - Homo sapiens	KEGG PATHWAY	hsa05012	0.7237
RNA transport - Homo sapiens	KEGG PATHWAY	hsa03013	0.7314
Huntington's disease - Homo sapiens	KEGG PATHWAY	hsa05016	0.7503
Olfactory transduction - Homo sapiens	KEGG PATHWAY	hsa04740	0.8278
Ribosome biogenesis in eukaryotes - Homo sapiens	KEGG PATHWAY	hsa03008	0.9999
mRNA surveillance pathway - Homo sapiens	KEGG PATHWAY	hsa03015	0.9999
Chemokine signaling pathway - Homo sapiens	KEGG PATHWAY	hsa04062	0.9999
Phosphatidylinositol signaling system - Homo sapiens	KEGG PATHWAY	hsa04070	0.9999
Peroxisome - Homo sapiens	KEGG PATHWAY	hsa04146	0.9999
Gap junction - Homo sapiens	KEGG PATHWAY	hsa04540	0.9999
Fc gamma R-mediated phagocytosis - Homo sapiens	KEGG PATHWAY	hsa04666	0.9999
Circadian entrainment - Homo sapiens	KEGG PATHWAY	hsa04713	0.9999
Insulin secretion - Homo sapiens	KEGG PATHWAY	hsa04911	0.9999
Melanogenesis - Homo sapiens	KEGG PATHWAY	hsa04916	0.9999
Thyroid hormone synthesis - Homo sapiens	KEGG PATHWAY	hsa04918	0.9999
Thyroid hormone signaling pathway - Homo sapiens	KEGG PATHWAY	hsa04919	0.9999
Salivary secretion - Homo sapiens	KEGG PATHWAY	hsa04970	0.9999
Gastric acid secretion - Homo sapiens	KEGG PATHWAY	hsa04971	0.9999
Alzheimer's disease - Homo sapiens	KEGG PATHWAY	hsa05010	0.9999
Hepatitis B - Homo sapiens	KEGG PATHWAY	hsa05161	0.9999
