# Supplementary material for: KMT5A-methylated SNIP1 promotes triple-negative breast cancer metastasis by activating YAP signaling
Source: Nat Commun. 2022 Apr 21;13:2192. doi: 10.1038/s41467-022-29899-w (PMC9023492; doi:10.1038/s41467-022-29899-w)
Supplement: Supplementary file 5 — Source Data [file 41467_2022_29899_MOESM5_ESM.zip]

Archive with 3 entries (2 files):
- Source Data files/Source Data.xlsx
- Source Data files/Uncropped gel images.pdf
- Source Data files/
