# Supplementary material for: KMT5A-methylated SNIP1 promotes triple-negative breast cancer metastasis by activating YAP signaling
Source: Nat Commun. 2022 Apr 21;13:2192. doi: 10.1038/s41467-022-29899-w (PMC9023492; doi:10.1038/s41467-022-29899-w)
Supplement: Supplementary file 5 — Source Data [file 41467_2022_29899_MOESM5_ESM.zip › Source Data files/Source Data.xlsx]

## Sheet: Fig1g
	Time (days)	sgC+EV							sgSNIP1+EV						sgSNIP1+WT							sgSNIP1+K301R
	7	65	56	50	41	53	45		28	21	39	56			56	48	47	39	38	59		39	31	29	34	31
	10	81	69	87	74	61	55		42	36	59	89			78	69	87	68	67	98		97	89	68	56	48
	13	125	145	165	198	156	135		56	59	78	97			135	165	124	110	136	145		113	98	79	68	62
	16	236	286	321	251	198	165		97	78	87	102			189	236	169	178	214	198		156	112	86	81	78
	19	364	389	489	467	369	324		133	89	98	119			336	316	289	265	298	314		168	132	94	99	89
	22	542	578	536	651	450	412		146	98	112	119			465	578	398	421	568	546		198	149	128	113	100
	25	765	798	689	599	768	689		169	138	145	139			689	721	567	549	612	635		213	169	145	121	113

## Sheet: Fig1i
sgC+EV	47	43	48	54	45	49
sgSNIP1+EV	8	15	9	6
sgSNIP1+WT	39	49	43	51	46	39
sgSNIP1+K301R	7	6	8	14	11

## Sheet: Fig1k
sgC+EV	7.6	8.1	6.9	7.4	6.5	7.2	5.9	6.6
sgSNIP1+EV	1.1	0.8	2.1	1.2	1	0.9	1.4	1.1
sgSNIP1+WT	6.9	5.4	7.1	6.1	6.4	6.8	7.2	5.5
sgSNIP1+K301R	1	0.9	1.5	1.4	2	1.6	2.1	2.5

## Sheet: Fig1m
sgC+EV	sgSNIP1+EV	sgSNIP1+WT	sgSNIP1+K301R
74	11	90	23
88	19	63	21
63	20	82	18
92	32	68	11
65	5	73	28
66	25	51	25
79	16	69	27
82	11	77	31

## Sheet: Fig1n
Days	sgC+EV	sgSNIP1+EV	sgSNIP1+WT	sgSNIP1+K301R
25	1
24	1
28	1
27	1
26	1
24	1
27	1
25	1
45		1
43		1
43		1
42		1
44		1
38		1
41		1
41		1
24			1
26			1
24			1
28			1
29			1
29			1
28			1
26			1
39				1
42				1
43				1
45				1
42				1
45				1
41				1
39				1

## Sheet: Fig3e
GAPDH	DAB2	CDC20	HMMR	TK1	ECT2	SH2D4A	TSPAN3	CRIM1	DCL1	AXL	SLIT2	LHFP	CENPF	FLNA	NDRG1
1	13.5	6.22	5.9	17.32	5.13	20.31	22.63	3.82	9.62	15.64	11.2	5.71	13.59	6.73	12.37
1	12.5	5.55	3.38	15.49	4.67	17.67	20.54	5.36	8.34	12.62	10.44	4.68	10.25	3.22	16.33
1	10.7	7.36	4.13	13.74	6.22	13.35	17.36	6.39	10.96	17.26	7.72	6.85	9.16	5.16	9.57

## Sheet: Fig3f
Gene		HA-SNIP1-WT			HA-SNIP1-K301R
MARK4	0.83	1.11	1.06	0.27	0.35	0.18
YAP	1.12	1.03	0.85	0.98	1.01	1.09
CTGF	0.99	0.86	1.15	0.26	0.19	0.31
CYR61	0.98	1.08	0.94	0.23	0.32	0.25
HIF-1α	1.06	1.12	0.82	0.94	1.03	1.06
VEGF	1.06	1.15	0.79	0.89	0.97	1.06
JAK1	0.87	1.12	1.01	0.89	0.98	1.12
JAK2	0.79	1.15	1.06	1.17	0.87	0.91
JAK3	0.85	0.96	1.19	1.22	0.73	0.95
STAT3	0.94	0.82	1.24	1.02	1.16	0.94
PIK3CA	1.12	0.98	0.9	1.05	0.96	1.11
AKT	0.93	0.85	1.22	1.07	1.12	0.85
SNIP1	0.95	1.16	0.89	0.97	1.07	1.03

## Sheet: Fig3g
Gene		HA-SNIP1-WT			HA-SNIP1-K301R
MARK4	1.04	1.03	0.93	0.23	0.2	0.32
YAP	1.13	1.05	0.82	0.88	0.98	1.06
CTGF	1.01	1.11	0.88	0.17	0.23	0.31
CYR61	1.12	0.97	0.91	0.25	0.34	0.29
HIF-1α	1.06	1.13	0.81	0.83	0.96	1.13
VEGF	0.9	1.21	0.89	0.95	1.03	1.18
JAK1	1.18	1.07	0.75	0.9	0.96	1.23
JAK2	0.83	0.92	1.25	1.06	0.73	1.22
JAK3	0.96	1.07	0.97	1.25	1.02	0.77
STAT3	0.79	1.12	1.09	0.88	0.99	1.06
PIK3CA	1.01	1.15	0.84	0.93	1.08	1.15
AKT	0.93	1.16	0.91	1.21	1.17	0.72
SNIP1	0.98	1.06	0.96	0.85	1.12	1.06

## Sheet: Fig4b
		sgC+EV			sgKMT5A+EV		sgKMT5A+SNIP1-WT				sgKMT5A+SNIP1-K301M
MDA-MB-231	0.89	1.07	1.04	0.33	0.23	0.28	0.3	0.21	0.34	1.2	0.85	1.17
BT-549	1.15	0.98	0.87	0.25	0.19	0.31	0.19	0.28	0.35	0.92	1.11	1.28

## Sheet: Fig4c
		sgC+EV			sgKMT5A+EV			sgKMT5A+SNIP1-WT			sgKMT5A+SNIP1-K301M
MDA-MB-231	1.1	1.03	0.87	0.23	0.25	0.28	0.24	0.27	0.33	0.83	1.17	1.08
BT-549	1.02	1.08	0.9	0.31	0.27	0.22	0.35	0.3	0.27	1.05	0.94	1.19

[truncated: 49 more sheets: Fig4d, Fig4e, Fig4f, Fig4g, Fig4h, Fig5g, Fig5h, Fig6e, Fig6f, Fig6g, Fig6h, Fig7a, Fig7b, Fig7c, Fig7d, Fig7g, Fig7h, Fig7i, Fig7j, Fig8b …]
